# Supplementary material for: Digital Mental Health Interventions in Obesity Management: A Systematic Review and Evidence-Based Recommendations
Source: Curr Obes Rep. 2026 Jul 16;15(1):59. doi: 10.1007/s13679-026-00735-2 (PMC13372837; doi:10.1007/s13679-026-00735-2)
Supplement: Supplementary file 2 — Supplementary Material 2 (XLSX 20.0 KB) [file 13679_2026_735_MOESM2_ESM.xlsx]

## Sheet: OR2
Online Resource 2: Quality Assessment of the included records.
Author, Year	D1	D2	D3	D4	D5	Overall RoB2
Abedishargh et al., 2021 [110]	LOW RISK	LOW RISK	LOW RISK	LOW RISK	SOME CONCERNS	SOME CONCERNS
Altazan et al., 2019 [111]	LOW RISK	LOW RISK	LOW RISK	LOW RISK	LOW RISK	LOW RISK OF BIAS
Barnes et al., 2014 [112]	SOME CONCERNS	LOW RISK	LOW RISK	LOW RISK	LOW RISK	SOME CONCERNS
Bertoli et al., 2025 [113]	SOME CONCERNS	SOME CONCERNS	SOME CONCERNS	SOME CONCERNS	SOME CONCERNS	SOME CONCERNS
Brindal et al., 2013 [114]	LOW RISK	LOW RISK	LOW RISK	LOW RISK	LOW RISK	LOW RISK OF BIAS
Cassin et al., 2016 [115]	LOW RISK	LOW RISK	LOW RISK	LOW RISK	LOW RISK	LOW RISK OF BIAS
Cesa et al., 2013 [116]	LOW RISK	LOW RISK	LOW RISK	LOW RISK	LOW RISK	LOW RISK OF BIAS
Drew et al., 2022a [117]	LOW RISK	LOW RISK	LOW RISK	LOW RISK	LOW RISK	LOW RISK OF BIAS
Drew et al., 2022b [118]	LOW RISK	LOW RISK	LOW RISK	LOW RISK	LOW RISK	LOW RISK OF BIAS
Duncan et al., 2020 [119]	LOW RISK	LOW RISK	LOW RISK	LOW RISK	LOW RISK	LOW RISK OF BIAS
Goulis et al., 2004 [120]	LOW RISK	LOW RISK	LOW RISK	LOW RISK	SOME CONCERNS	SOME CONCERNS
Hales et al., 2016 [121]	LOW RISK	SOME CONCERNS	LOW RISK	LOW RISK	LOW RISK	SOME CONCERNS
Hildebrandt et al., 2020 [122]	LOW RISK	LOW RISK	SOME CONCERNS	LOW RISK	SOME CONCERNS	SOME CONCERNS
Järvelä-Reijonen et al., 2020 [123]	SOME CONCERNS	LOW RISK	LOW RISK	LOW RISK	LOW RISK	SOME CONCERNS
Laing et al., 2014 [124]	LOW RISK	LOW RISK	LOW RISK	LOW RISK	LOW RISK	LOW RISK OF BIAS
Lee et al., 2021 [125]	LOW RISK	LOW RISK	LOW RISK	LOW RISK	LOW RISK	LOW RISK OF BIAS
Levin et al., 2021 [126]	SOME CONCERN	LOW RISK	LOW RISK	LOW RISK	LOW RISK	SOME CONCERNS
McConnon et al., 2007 [127]	LOW RISK	LOW RISK	SOME CONCERNS	LOW RISK	LOW RISK	SOME CONCERNS
Micco et al., 2007 [128]	SOME CONCERNS	LOW RISK	LOW RISK	LOW RISK	LOW RISK	SOME CONCERNS
Monroe et al., 2019 [129]	LOW RISK	SOME CONCERNS	LOW RISK	LOW RISK	LOW RISK	SOME CONCERNS
Morgan et al., 2013 [130]	LOW RISK	LOW RISK	LOW RISK	LOW RISK	LOW RISK	LOW RISK OF BIAS
Mueller et al., 2022 [131]	LOW RISK	LOW RISK	LOW RISK	LOW RISK	LOW RISK	LOW RISK OF BIAS
Naparstek et al., 2017 [132]	SOME CONCERNS	SOME CONCERNS	LOW RISK	LOW RISK	LOW RISK	SOME CONCERNS
Ozturk & Duruturk, 2022 [133]	SOME CONCERNS	SOME CONCERNS	LOW RISK	LOW RISK	SOME CONCERNS	SOME CONCERNS
Pearson et al., 2012 [134]	SOME CONCERNS	SOME CONCERNS	LOW RISK	LOW RISK	LOW RISK	SOME CONCERNS
Radin et al., 2023 [135]	LOW RISK	LOW RISK	LOW RISK	LOW RISK	LOW RISK	LOW RISK OF BIAS
Reeves et al., 2017 [136]	LOW RISK	LOW RISK	LOW RISK	LOW RISK	LOW RISK	LOW RISK OF BIAS
Riva et al., 2001 [137]	SOME CONCERNS	SOME CONCERNS	LOW RISK	LOW RISK	LOW RISK	SOME CONCERNS
Sniehotta et al., 2019 [138]	LOW RISK	LOW RISK	LOW RISK	LOW RISK	LOW RISK	LOW RISK BIAS
Sockalingam et al., 2022 [139]	SOME CONCERNS	LOW RISK	LOW RISK	LOW RISK	LOW RISK	SOME CONCERNS
Sockalingam et al., 2023 [140]	LOW RISK	LOW RISK	LOW RISK	LOW RISK	LOW RISK	LOW RISK BIAS
Wagner et al., 2016 [141]	LOW RISK	LOW RISK	LOW RISK	LOW RISK	LOW RISK	LOW RISK OF BIAS
Wild et al., 2015 [142]	LOW RISK	LOW RISK	LOW RISK	LOW RISK	SOME CONCERNS	SOME CONCERNS
Womble et al., 2004 [143]	SOME CONCERNS	LOW RISK	LOW RISK	LOW RISK	LOW RISK	SOME CONCERNS
Young et al., 2021 [144]	LOW RISK	LOW RISK	LOW RISK	LOW RISK	LOW RISK	LOW RISK OF BIAS
Yu et al., 2021 [145]	SOME CONCERNS	SOME CONCERNS	LOW RISK	LOW RISK	LOW RISK	SOME CONCERNS
Zamorano et al., 2021 [146]	SOME CONCERNS	LOW RISK	LOW RISK	LOW RISK	LOW RISK	SOME CONCERNS
Zoellner et al., 2018 [147]	SOME CONCERNS	LOW RISK	LOW RISK	LOW RISK	LOW RISK	SOME CONCERNS
Legend: Drew et al., 2022a: 10.1093/abm/kaab109; Drew et al., 2022b: 10.1016/j.jad.2021.12.001. D1: Bias arising from the randomization process. D2: Bias due to deviations from the intended intervention. D3: Bias due to missing outcome data. D4: Bias in measurement of the outcome. D5: Bias in the selection of the reported result.
