# Supplementary material for: Digital Mental Health Interventions in Obesity Management: A Systematic Review and Evidence-Based Recommendations
Source: Curr Obes Rep. 2026 Jul 16;15(1):59. doi: 10.1007/s13679-026-00735-2 (PMC13372837; doi:10.1007/s13679-026-00735-2)
Supplement: Supplementary file 3 — Supplementary Material 3 (XLSX 20.0 KB) [file 13679_2026_735_MOESM3_ESM.xlsx]

## Sheet: OR3
Online Resource 3: Study Details and Sample Characteristics.
Author, Year	Country	Age (Year): Mean (SD), Range	Sample Size (n)	Female n (%)	BMI (kg/m2) Mean (SD), Range	Recruitment Strategy
Abedishargh et al., 2021 [110]	IRAN	18-50	90	90 (100%)	ICBT: 29.99 (0.21); TAU: 30.32 (0.22); WL: 31.64 (0.23)	NR
Altazan et al., 2019 [111]	US	29.2 (4.6), 18-40	54	54 (100%)	31.0 (4.0), 25-40	Ads, targeted emails, and referrals from local providers
Barnes et al., 2014 [112]	US	47.9 (10.5), 22-65	89	68 (76.4%)	35.3 (7.0), 25-55	PC provider referrals and flyers placed in waiting rooms/patient rooms
Bertoli et al., 2025 [113]	ITA	49.0, 38.0-56.0	246	177 (72%)	35.3, 32.9-38.6	Obesity care centers
Brindal et al., 2013 [114]	AUS	42, 19-63	58	58 (100%)	34, 26-43	Newspaper ads and volunteer database
Cassin et al., 2016 [115]	CAN	45.5 (8.9)	47	39 (83%)	53.1 (12.0)	Information from a dietician, social worker, or research coordinator during the pre-surgical assessment process
Cesa et al., 2013 [116]	ITA	31.79 (7.9), 18-50	66	66 (100%)	40.5 (5.2)	Hospital-based Eating Disorder Unit
Drew et al., 2022a [117]	AUS	48.4 (11.7), 18-70	125	0	32.6 (4.1), 25-42	NR
Drew et al., 2022b [118]	AUS	48.4 (11.7), 18-70	125	0	32.6 (4.1), 25-42	NR
Duncan et al., 2020 [119]	AUS	44.5 (10.4), 19.8-64.5	116	82 (70.7%)	31.7 (3.9), 25-40	Newspaper ads and radio stories, participant registries, and electronic communication (e-mail lists, social media ads)
Goulis et al., 2004 [120]	GRC	44, 18-70	122	0.88	37.7; IG: 37.6 (8.0); TAU: 37.8 (7.8)	Obesity Outpatient Clinic
Hales et al., 2016 [121]	US	42.2 (12.4)	51	0.82	34.7 (6.0), 25.0-49.9; IG: 36.2 (6.3); CG: 33.2 (5.3)	University/worksite announcements, flyers, electronic newsletters, newspaper ads, social media posts, and a local research fair
Hildebrandt et al., 2020 [122]	US	41.19 (9.91), 18-55	225	169 (75.1%)	31.67 (4.58)	Targeted invitations
Järvelä-Reijonen et al., 2020 [123]	FIN	50 (7), 27-61	254	204 (84%)	31.2 (2.9), 25.7-40.1	Newspaper ads
Laing et al., 2014 [124]	US	43.3 (14.3)	212	IG: 73 (70%); CG: 81 (76%)	33.4 (7.09)	Two primary care clinics
Lee et al., 2021 [125]	US	18-64 IG: 44.02 (11.04); CG: 43.35 (11.12)	667	62.7%	CG: 31.22 (5.85); IG: 31.02 (6.23)	Through a national health care panel recruitment company
Levin et al., 2021 [126]	US	39.56 (12.12)	79	82.3%	33.78 (5.69)	University extension services, social media, reddit community posts, and employer emails
McConnon et al., 2007 [127]	UK	45.8 (10.6), 18-65	221	0.77	34.4, 31.9–38.7	GP, using posters and flyers
Micco et al., 2007 [128]	US	46.8	123	102 (83%)	31.7, 25-39.9	Newspaper ads
Monroe et al., 2019 [129]	US	44.67 (8.96)	33	33 (100%)	36.22 (7.53), 25-55	Flyers, targeted e-mails sent via listservs, and word of mouth
Morgan et al., 2013 [130]	AUS	47.5 (11.0)	159	0 (0%)	32.7 (3.5), 25-40	Media articles and workplace notices
Mueller et al., 2022 [131]	UK	50.7 (14.3)	388	303 (78.1%)	34.8 (7.7)	Mailing lists and social media ads from local weight management services and obesity organizations; a volunteer database from a previous study
Naparstek et al., 2017 [132]	US	46.9 (11.5), 18-70	136	81.6%	34.9 (7.3)	NR
Ozturk & Duruturk, 2022 [133]	TR	18-65 IG: 41.05 (12.64); CG: 40.95 (13.18)	41	IG: 12 (57%); CG: 40.95 (13.18)	IG: 31.06 (3.14); CG: 30.71 (2.79)	NR
Pearson et al., 2012 [134]	CAN	MI-via-CALC: 20.5 (1.7); LEARN: 21.4 (1.8), 18-24	45	(75.6%)	>30	Poster ads, emails
Radin et al., 2023 [135]	US	37.92 (11.18)	161	0.72	30.78 (5.43)	Academic medical centre
Reeves et al., 2017 [136]	AUS	55.3 (8.7), 18-75	90	90 (100%)	31.0 (4.3), 25-40	State-based registry
Riva et al., 2001 [137]	ITA	18-45 IG: 32.14 (8.73); CG: 30.29 (12.62)	28	28 (100%)	43.97 (8.14)	Hospital-based Eating Disorder Unit
Sniehotta et al., 2019 [138]	UK	IC: 42.0 (11.6); CG: 41.6 (11.4)	288	IG: 110 (76.4%); CG: 113 (78.5%)	IG: 30.9 (5.5); CG: 30.8 (5.2)	Commercial weight loss providers, word of mouth, social media, local employer staff websites, university’s public-facing home page, local council public websites and newsletters, invitation letters, local flyers and posters, local radio and newspaper ads, and a local authority-commissioned weight management program
Sockalingam et al., 2022 [139]	CAN	47.68 (9.36)	81	(80.2%)	>35	Bariatric surgery programs
Sockalingam et al., 2023 [140]	CAN	47.55 (9.98)	306	255 (83.3%)	33.48 (7.46)	Hospital-based bariatric surgery programs
Wagner et al., 2016 [141]	DEU	35.1 (9.9), 18-61	139	134 (96.4%)	32.4 (7.4)	Integrated Research and Treatment Center Adiposity Diseases, ads, links on psychology websites
Wild et al., 2015 [142]	DEU	18-65	117	80 (70.2%)	50.1 (6.4)	Surgical departments
Womble et al., 2004 [143]	US	43.7 (10.2), 18-65	47	47 (100%)	33.5 (3.1), 27-40	Public service announcements and newspaper ads
Young et al., 2021 [144]	AUS	48.4 (11.7) 18-70	125	0	25-42	Local exposure from a university media release and Facebook ads
Yu et al., 2021 [145]	US	F2F: 37 (18.7); VC: 32 (15.2)	18	18 (100%)	F2F: 34.0 (4.7); VC: 31.8 (2.1) 25-40	Flyers and electronic announcements at the University, weight loss clinics, fitness centers, and coffee shops
Zamorano et al., 2021 [146]	US	IG: 61.5, 31-75; EUC: 61.5, 36-86	80	80 (100%)	IG: 39.0, 30.3-60.4; EUC: 38.4, 30.1-73.7	Local clinics
Zoellner et al., 2018 [147]	US	SIPsmartER (maintenance): 44.2 (12.6); SIPsmartER (no maintenance): 32.1 (12.1); MoveMore (maintenance): 41.6 (13.1); MoveMore (no maintenance): 46.5 (13.7)	behavioural intervention: 301; maintenance phase: 242	SIPsmartER (maintenance): 96 (80%); SIPsmartER (no maintenance): 25 (81%); MoveMore (maintenance): 95 (83%); MoveMore (no maintenance): 22 (72%)	SIPsmartER (maintenance): 33.7 (8.8); SIPsmartER (no maintenance): 31.5 (10.8); MoveMore (maintenance): 33.8 (8.8); MoveMore (no maintenance): 31.0 (9.4)	Health departments, flyers, newspaper ads, word of mouth
Legend: Drew et al., 2022a: 10.1093/abm/kaab109; Drew et al., 2022b: 10.1016/j.jad.2021.12.001 AUS = Australia; BMI = Body Mass Index; CAN = Canada; CG = Control Group; DEU = Germany; EUC = Enhanced Usual Care; F2F = Face-to-Face; FIN = Finland; GRC = Greece; ICBT = Internet-based Cognitive Behavioural Therapy; IG = Intervention Group; ITA = Italy; LEARN = Lifestyle, Exercise, Attitudes, Relation…
