# Supplementary material for: Digital Mental Health Interventions in Obesity Management: A Systematic Review and Evidence-Based Recommendations
Source: Curr Obes Rep. 2026 Jul 16;15(1):59. doi: 10.1007/s13679-026-00735-2 (PMC13372837; doi:10.1007/s13679-026-00735-2)
Supplement: Supplementary file 4 — Supplementary Material 4 (XLSX 24.0 KB) [file 13679_2026_735_MOESM4_ESM.xlsx]

## Sheet: OR4
Online Resource 4: Characteristics of Digital Mental Health Interventions.
Author, Year	Study Groups IG | CG	Intervention Components	Digital Intervention (tool)	Intervention Approach	Treatment Duration and/or Frequency	Treatment Provider	Follow-up
Abedishargh et al., 2021 [110]	IG: ICBT | CG: TAU and WL	Audio files of session content, assignments, daily interaction, reminders from the therapist, and homework execution	App	CBT	42 days / 2-hour sessions	Ph.D. student in clinical psychology (via WhatsApp)	T0: baseline; T1: 42 days post-treatment
Altazan et al., 2019 [111]	IG: SmartMoms In-Person and SmartMoms Phone | CG: TAU	18 lessons with diet, behaviour modification strategies, nutrition counseling, PA guidance, as well as motivation, and goal setting	App	CBT	19 weekly sessions for 13-24 weeks, then biweekly (until 12 months postpartum)	Therapist-guided	T0: early pregnancy; T1: late pregnancy; T2: 1-2-month postpartum; T3: 12-month postpartum
Barnes et al., 2014 [112]	IG: MIC and NPC | CG: TAU	MIC: motivational interviewing (open-ended questions, affirmations, change planning); NPC: psychoeducational sessions	Website	MI	12 weeks / 6 sessions	MAs	T0: baseline; T12: 12-week post-treatment; T24: 3-month FU
Bertoli et al., 2025 [113]	IG: DTxO | CG: Placebo App	Educational videos, audio-guided exercises, self-assessments and dynamic exercises across 5 key areas: (1) committment and motivation (2) openness and availability, (3) awareness and mindfulness, (4) emotional eating, and (5) self-efficacy	App	Mindfulness	2 exercises per week	Self-guided	T0: baseline; T6: 6-month post-treatment
Brindal et al., 2013 [114]	IG: SA | CG: CA	Meal diary, prompts, feedback, trophies, and motivation tools	App	HAPA	8 weeks	Self-guided	T0: baseline; T2: 2-week; T4: 4-week; T6: 6-week; T8: 8-week
Cassin et al., 2016 [115]	IG: Tele-CBT | CG: standard preoperative care	Food diaries, cognitive restructuring, problem solving, and pre-surgery preparation	Telephone	CBT	55-minute session weekly for 6 weeks	Therapist-guided	T0: baseline; T7: 7-week FU
Cesa et al., 2013 [116]	IG: ECT and CBT | CG: IP	ECT: body image rescripting, VR exposure scenes, emotional and cognitive work, role-play, and problem-solving; CBT: self-monitoring, behavioural coping strategies relapse prevention	VR	CBT	ECT: 6-week treatment + 5 group CBT session + 10 individual session with VR; CBT: 6-week treatment + 5-week CBT session / 15 sessions (individual biweekly, group session weekly)	Therapist-guided	T1: 1 week after TAU begins; T6: 6-week post-intervention; T12: 1-year FU
Drew et al., 2022a [117]	IG: SHED-IT recharge | CG: WL	Cognitive restructuring, behavioural activation, mindfulness, PA, nutrition, sleep hygiene, and alcohol reduction	Website	SCT	3 months	Self-guided	T0: baseline; T3: 3-month post-treatment; T6: 6-month FU
Drew et al., 2022b [118]	IG: SHED-IT recharge | CG: WL	Cognitive restructuring, behavioural activation, mindfulness, PA, nutrition, sleep hygiene, and alcohol reduction	Website	SCT	3 months	Self-guided	T0: baseline; T3: 3-month post-treatment; T6: 6-month FU
Duncan et al., 2020 [119]	IG: enhanced intervention; traditional intervention | CG: WL	Traditional intervention: PA, diet; enhanced intervention: PA, diet, sleep module	App and Telephone	CBT	6 months	Self-guided	T0: baseline; T6: 6-month post-intervention; T12: 12-month FU
Goulis et al., 2004 [120]	IG: specialized patient care | CG: TAU	Diet, measure and transmit blood pressure and weight, and answer behavioral questions	Website	SRA	6 months / 15 min/week; 3 self-monitoring sessions per week; monthly clinic visits	Self-guided	T0: baseline; T3: 3-month post-treatment; T6: 6-month post-treatment
Hales et al., 2016 [121]	IG: TBP + Social POD app| CG: TBP + standard app	Diet, PA, weight loss tracking, TBP	App	SCT	12-week / daily app use; 2 TBP per week; weekly online survey	Self-guided	T0: baseline; T12: 12-week post-treatment
Hildebrandt et al., 2020 [122]	IG: CBT-GSH+NM | CG: TAU	Telehealth coaching, Noom Monitor App, self-monitoring dashboard, and coach training	App	CBT-GSH	12-week / daily app use; 4 weekly and 4 biweekly coaching calls	Health coaches	T0: baseline; T4: 4-week; T8: 8-week; T12: 12-week; T26: 26-week; T52: 52-week
Järvelä-Reijonen et al., 2020 [123]	IG: ACT-based face-to-face and ACT-based mobile | CG: WL	Value clarification; acting in line with values; mindfulness; observing self; acceptance of thoughts/emotions; mindful eating; relaxation; daily PA	App	ACT	8 weeks	Psychologist-guided	T0: baseline; T8: 8-week post-treatment; T36: 36-week FU
Laing et al., 2014 [124]	IG: TAU+ smartphone app | CG: TAU	Calorie tracking, PA logging, weight logging, and goal setting	App	Behaviour self-monitoring	6 months / daily	Self-guided	T0: baseline; T3: 3-month; T6: 6-month post-treatment
Lee et al., 2021 [125]	IG: FFW | CG: TAU	Interactive activities, thematic domains (ICOPPE), coaching videos, vignettes, reflection exercises, social chat room, and gamification elements	Web-based platform	SET	30 days	Self-guided	T1: baseline; T30: day 30 post-treatment; T60: 60-day FU
Levin et al., 2021 [126]	IG: ACT on Health | CG: WL	ACT skills, nutrition education, and strategies to increase PA	Web-based platform	ACT	8-week / 1 ACT-session per week	Therapist-guided	T0: baseline; T8: 8-week post-treatment; T16: 16-week FU
McConnon et al., 2007 [127]	IG: internet group | CG: TAU	Dietary advice, PA advice, and behaviour therapy	Website	SCT	12-month / weekly	Self-guided	T0: baseline; T6: 6-month; T12: 12-month post-treatment
Micco et al., 2007 [128]	IG: Internet-only | CG: Internet + In-person treatment	Online behavioural weight control lessons, self-monitoring, group chats, educational content, calorie and activity goals	Web-based platform	CBT	12-month / weekly (biweekly after 6 months)	Dietitian and Therapist-guided	T0: baseline; T6: 6-month;T12: 12-month post-treatment
Monroe et al., 2019 [129]	IG: Enhanced treatment | CG: SBT	Group lessons, self-monitoring, calorie and activity goals, social support, partner interactions	App and Website	SCT	16-week / weekly	Therapist-guided	T0: baseline; T1: 16-week post-treatment;T2: 1-year FU
Morgan et al., 2013 [130]	IG: SHED-IT resources group (paper-based) and SHED-IT online group | CG: WL	Health educational content (SHED-IT DVD and program handbook), pedometer, tape measure, kilojoule counter book, self-monitoring, behaviour change messages, goal setting	Web-based platform	SCT	3 months	Self-guided	T0: baseline; T3: 3-month post-treatment; T6: 6-month FU
Mueller et al., 2022 [131]	IG: SWiM-C | CG: WL	psychoeducational content, reflective exercises, and Behavioural experiments	Web-based platform	ACT	12-week / weekly	Coach	T0: baseline; T4: 4-month post-treatment; T12: 1-year FU
Naparstek et al., 2017 [132]	IG: IBWL | CG: community campaign alone	weight loss, calorie and PA goals; lessons on behavioural weight loss strategies, self-monitoring	Web-based platform	CBT	3-month / weekly	Self-guided	T0: baseline; T3: 3-month post-treatment
Ozturk & Duruturk, 2022 [133]	IG: telerehabilitation | CG: WL	Live remote warm-up exercises, trunk stabilization exercises, and breathing exercises	Video conferencing platform	Clinical telerehabilitation model	6-week / three 45-minute-session weekly	Therapist-guided	T0: baseline; T6: 6-week post-treatment
Pearson et al., 2012 [134]	IG: MI-via-CALC | CG: LEARN	MI-via-CALC: coaching sessions	Telephone	CBT	12-week / weekly	Life coach and Self-guided	T0: baseline; T1: 6-week; T2: 12-week; T3: 3-month FU; T6: 6-month FU
Radin et al., 2023 [135]	IG: MED and MED+HE | CG: HE and WL	Digital meditation, healthy eating	App and Website	Mindfulness	8-week / MED: 5 days per week; MED+HE: 5 days per week + 1 website session per week	Health counselor and Self-guided	T0: baseline; T8: 8-week post-treatment
Reeves et al., 2017 [136]	IG: telephone-delivered behavioural weight loss intervention | CG: TAU	Coaching sessions, nutrition plan, PA goal, self-monitoring, behavioural strategies	Telephone	SCT	6-month / weekly for 6 weeks, then biweekly	Dietitian	T0: baseline; T6: 6-month post-treatment
Riva et al., 2001 [137]	IG: VR-based therapy group | CG: CBT-based psycho-nutritional group	7 sessions of VREDIM (virtual reality exposure, cognitive-behavioural techniques, body image re-scripting, motivational interviewing, assertiveness training) + low-calorie diet + physical training	VR	CBT	6.5 weeks / 7 VREDIM sessions	Therapist-guided	T0: baseline; T1: 6.5-week post-treatment
Sniehotta et al., 2019 [138]	IG: mobile internet technology-assisted behavioural intervention | CG: standard lifestyle advice via newsletter	Self-monitoring, set behavioural goals, track goal progress, and plan for risk factors for regain, and to provide feedback and reinforcement	Telephone	Self-regulation theory	12 months	Therapist-guided	T0: baseline; T12: 12-month post-treatment
Sockalingam et al., 2022 [139]	IG: Tele-CBT | CG: standard bariatric care	Cognitive restructuring, behavioural activation, problem-solving, and self-monitoring	Telephone	CBT	6 weekly sessions plus a booster session 1 month later	Therapist-guided	T0: baseline; T10: 10-week post-treatment; T24: 24-week FU
Sockalingam et al., 2023 [140]	IG: Tele-CBT | CG: standard postoperative bariatric care	Cognitive restructuring, problem-solving, emotional regulation, eating behaviour skills	Telephone	CBT	6 weekly sessions plus a booster session 1 month later	Therapist-guided	T0: 1-year post-bariatric surgery; T15: 15 months after surgery; T18: 3-month FU (18 months after surgery)
Wagner et al., 2016 [141]	IG: Internet-based therapist-supported CBT | CG: WL	11 personalized structured writing assignments, individualized feedback, complimentary daily eating and activity diaries, week plans, psychoeducation	Webpage	CBT	16-week / daily eating diary; weekly summary	Therapist-guided	T0: baseline; T1: 16-week post-treatment; T2: 3-month follow-up; T3: 6-month follow-up; T4: 12-month follow-up
Wild et al., 2015 [142]	IG: videoconferencing-based intervention | CG: conventional post-surgical visits	Conventional surgical visit, videoconferencing-based psychoeducational group intervention (nutrition and eating behaviour after surgery; stress and emotional eating; PA encouragement; coping with social conflict and stigma; body image and self-esteem; self-care and mindfulness training)	Video conferencing platform	Psychoeducational	1 year / 5 face-to-face group sessions; 6 videoconferencing sessions; 3 face-to-face group sessions	Therapist-guided	T0: pre-operatively; T1: 1-month after surgery; T2: 3-month after surgery; T3: 6-month after surgery; T4: 1 year after surgery
Womble et al., 2004 [143]	IG: eDiets | CG: LEARN manual	Online membership and support, meal plan, food logs	Website	CBT	1-year / daily	Self-guided	T0: baseline; T2: 2-week; T4: 4-week; T8: 8-week; T12: 12-week; T16: 16-week; T20: 20-week; T26: 26-week; T34: 34-week; T42: 42-week; T52: 52-week
Young et al., 2021 [144]	IG: SHED-IT recharge intervention | CG: WL	Behavioural weight loss strategies, cognitive restructuring, mindfulness, behavioural activation, and relapse prevention	Web-based platform	CBT, SCT	3-months / weekly	Self-guided	T0: baseline; T3: 3-month post-treatment; T6: 6-month FU
Yu et al., 2021 [145]	IG: VC-based treatment group | CG: conventional F2F group	Psychoeducation; motivational enhancement; identifying binge triggers; challenging automatic thoughts; stress management; assertiveness training; self-monitoring of eating; mindful and intuitive eating; balanced meal planning; PA guidance; relapse prevention	Web-based platform	CBT	3-month / weekly	Mental health counselors and dietitians	T0: baseline; T12: 12-week post-treatment
Zamorano et al., 2021 [146]	IG: weight loss intervention | CG: EUC	Behavioural self-monitoring and reinforcement	Web-based platform	CBT	6-month / weekly SMS + 3 phone calls (at enrollment, at 3-month, and at 6-month)	Health coach	T0: baseline; T6: 6-month post-treatment; T12: 12-month FU
Zoellner et al., 2018 [147]	IG: SIPsmartER | CG: MoveMore	Phase 1: Behavioral modification programs (3 small group sessions, one teach-back call, 11 IVR telephone calls, completion of personalized action plans and self-monitoring log sheets); Phase 2: TPB-informed telephone support calls from an automated IVR system	IVR system	CBT	18 months: 6-month active intervention + 12-month maintenance intervention via 11 monthly calls (phone/IVR)	Mainly self-guided	T0: baseline; T6: 6-month post-active-intervention; T18: 18-month post-treatment
Legend: Drew et al., 2022a: 10.1093/abm/kaab109; Drew et al., 2022b: 10.1016/j.jad.2021.12.001 ACT = Acceptance and Commitment Therapy; CA = Control App; CBT-GSH = Cognitive Behavioural Therapy-Guided Self-Help; CG = Control Group; DTxO = Digital Therapeutics for Obesity; ECT = VR-enhanced Cognitive Behavioural Therapy; EUC = Enhanced Usual Care; F2F = Face-to-Face; FFW = Fun For Wellness; FU = F…
