# Supplementary material for: Digital Mental Health Interventions in Obesity Management: A Systematic Review and Evidence-Based Recommendations
Source: Curr Obes Rep. 2026 Jul 16;15(1):59. doi: 10.1007/s13679-026-00735-2 (PMC13372837; doi:10.1007/s13679-026-00735-2)
Supplement: Supplementary file 5 — Supplementary Material 5 (XLSX 32.0 KB) [file 13679_2026_735_MOESM5_ESM.xlsx]

## Sheet: OR5
Online Resource 5: Prymary and Secondary Outcomes of included studies.
Author, Year	Primary Outcomes: Measure	Primary Outcomes: Results	Secondary Outcomes: Measure	Secondary Outcomes: Results	Dropout n (%)
Abedishargh et al., 2021 [110]	BMI; Depression, Anxiety and Stress (DASS)	Significant difference in BMI reduction between ICBT vs TAU vs WL groups (p < .0005) in favor of ICBT; no significant differences in Depression (p = .93), Anxiety (p = .61), and Stress (p = .63)	NR	NR	ICBT: 2 (6.7%); TAU: 6 (20%); WL: 6 (20%)
Altazan et al., 2019 [111]	Weight loss	Statistically significant reduction in IG vs TAU (p = .03)	Depression (BDI-II); HRQoL (SF-12)	Depression: group n.s. (p = .74), time ↑ (p < .0001), group × time interaction (p = .04); HRQoL n.s. (time p = .39, group p = .89, interaction p = .55); weight gain ↑ correlated with BDI-II (p < .0001); SF-12 PCS ↓ early-late pregnancy (p = .0042), ↑ at 12 months postpartum (p = .0078); SF-12 MCS ↓ at 12 months postpartum (p = .0226); no demographic/socioeconomic association.	SmartMoms: 5 (13.5%); TAU: 6 (35.3%)
Barnes et al., 2014 [112]	Weight loss	NPC lost significantly more weight than TAU at T0–T12 (p = .004) and T12–T24 (p = .007); differences between NPC and MIC not significant (T0–T12 p = .318; T12–T24 p = .148); MIC vs TAU not significant (T0–T12 p = .053; T12–T24 p = .184); no significant difference in weight loss between patients with and without BED at T12 (p = .513) or T24 (p = .453)	ED symptoms (EDE); Depression (BDI); motivation (AM); physical and metabolic measures	EDE and AM: significant decreases over time (p < .05); no significant time x condition interactions; BDI: time x condition interaction significant; at T12 BDI was significant (p = .032); at T12 NPC lower than TAU (p = .009) and MIC (p = .0195); no significant differences between MIC and TAU (p = .168); no significant differences at T24; metabolic measures: systolic BP decreased over time (no inte…	T12: 3.4%; T24: 4.5%
Bertoli et al., 2025 [113]	Weight loss	Both arms achieved a statistically significant reduction in body weight at T6, with no significant between-group differences	Adherence (App usage)	Adherence was significantly higher in the DTxO group compared to CG (p = .01); the dimensions with the highest adherence were dietary and weight recording in both arms; adherent patients in the DTxO group showed significant 6-month reductions in BMI and waist circumference (p = .01)	DTxO: 18/123 (14.6%); CG: 21/123 (17.1%)
Brindal et al., 2013 [114]	Weight loss; user engagement/interaction	Weight loss: no significant difference between groups at T8 (p > .86); user engagement: in SA, higher app usage and smaller decline in perceived motivation to use the app (p < .001)	User evaluation of the app (personal feedback); behavioural outcomes (PANAS)	Mood: ↑positive affect in SA (p = .012); weight loss at T8 moderately correlated with positive affect changes in CA (p = .004); no changes in negative affect; User evaluation: SA well received and recommended	0.24
Cassin et al., 2016 [115]	ED symptoms (BES, EES)	T0-T7: significant group x time interaction for BES and EES; tele-CBT showed significant improvements in BES (p = .01) and EES (p = .002); CG showed increase in EES (p < .001) and a trend for increase on BES (p = .08)	Depression (PHQ-9); Anxiety (GAD-7); HRQoL (SF-36)	Significant group × time interaction for PHQ-9 and GAD-7; tele-CBT showed improvement in PHQ-9 (p = .01) and a trend for improvement in GAD-7 (p = .08); CG showed increase in PHQ-9 (p = .01) and GAD-7 (p = .008); no significant changes in SF-36	tele-CBT: 7 (30.4%); CG: 5 (20.8%)
Cesa et al., 2013 [116]	Weight loss; BMI; Binge Eating Episodes (EDI-SC)	T0-T6: significant within-group differences in weight loss for all conditions (ECT: -6.17kg, p < .001; CBT: -7.1kg, p < .001; IP: -6.6kg, p < .001), but no significant between-group differences; BEE decreased to zero in all groups; T6-T12: weight increased in TAU (from 105kg to 109.3kg, p < .001); no significant weight changes in CBT and ECT; trend for further decrease in weight was observed in E…	Body image and body satisfaction (BSS, BIAQ, CDRS)	T6: BSS and CDRS improved in all groups with n.s. between-group differences (BSS: p = .353; CDRS: p = .711); BIAQ improved only in ECT (p = .031)	T6: 24 (26.7%); T12: 22 (33.4%)
Drew et al., 2022a [117]	Health behaviors (PSQI, food intake, AUDIT-C, MVPA, LPA); cognitions (CFI, BADS-SF, MAAS); perceived global physical self-worth and perceived physical strenght (PSPP-SF)	Significant improvements in sedentary behavior (p =.04), AUDIT-C (p = .01), energy intake (p =.05), CFI (p < .05), and PSPP-SF perceived global physical self-worth (p <.001); no significant effect for MVPA (p =.09), LPA (p = .09), PSQI (p = .06), energy-dense nutrient-poor foods (p = .19), fruit and vegetable intake (p = .64), BADS-SF (p = .05), MAAS (p = .98), and PSPP-SF perceived physical stre…	NR	NR	T3: 20%; T6: 22%
Drew et al., 2022b [118]	Weight loss; Depression (PHQ-9, MDRS-22)	IG vs CG: improvements in PHQ-9 (p < .01) and MDRS-22 (p < .01) at T3-T6; weight loss -3.6kg more than CG (p < .001)	Health behaviors (accelerometer, PSQI, food intake, AUDIT-C, MVPA, LPA); cognitions (CFI, BADS-SF, MAAS)	Significant improvement for MVPA (p < .01), sedentary behaviour (p < .05), sleep quality (p < .001), energy-dense/nutrient-poor foods (p < .01), risky alcohol consumption (p < .01), cognitive flexibility (p < .05), behavioural activation (p < .001) at T3; no significant effects for LPA, fruit and vegetable intake, or mindfulness; depressive symptoms at T6 significantly associated with T3 scores f…	T3: 20%; T6: 22%
Duncan et al., 2020 [119]	Weight loss	Intervention vs control: no significant differences at 6 months (−0.92 kg, 95% CI −3.33 to 1.48) or 12 months (0.00 kg, 95% CI −2.62 to 2.62); enhanced vs traditional: no significant differences in weight loss at 6 or 12 months (difference at 6 months: 2.69, 95% CI 0.20–5.18; at 12 months: 0.75, 95% CI −2.08–3.59)	Depression, Anxiety and Stress (DASS), cardiometabolic outcomes (waist circumference, HbA1c); behavioural outcomes (MVPA, LPA, resistance training frequency, WSQ, AES); sleep (PSQI, ISI, STQ)	Intervention vs control: lower energy intake at 6 months (−1037 kcal/day, 95% CI −2028.84, −45.22), lower severity of insomnia at 12 months (−2.59, 95% CI −4.79, −0.39), improved diet quality and resistance training at 6 months; enhanced vs traditional: improved bedtime variability and ISI at 12 months; waist circumference and sedentary time significantly lower in traditional group vs enhanced at…	19 (16.4%)
Goulis et al., 2004 [120]	Weight loss; BMI; blood pressure	T0-T6: IG had lower body weight (-12.2%, p = .05) and lower BMI (p = .06) compared to CG; no significant change in weight loss in CG at T6; trend towards weight loss at T3 (IG 94.1 ± 12.7kg vs CG 96.9 ± 24.6kg, p = NS); no significant between-group (p = .06) or within-group (baseline vs 3-month vs 6-month, p = .05) effects for body weight over time	HRQoL (SF-36, EQ-5D); fasting glucose; total cholesterol; triglycerides; HDL cholesterol; OAS; patient satisfaction (TSQ)	IG: reduction in total cholesterol (p = .05) and triglycerides (p = .01); no differences for HRQoL parameters; high general satisfaction (TSQ 3.9 ± 0.4/5)	14 (11.5%)
Hales et al., 2016 [121]	Weight loss	Between-group differences: IG lost more weight than CG (-5.3kg vs -2.2kg; p = .02)	BMI; caloric intake; social support (SSS-DEB); Self-efficacy (WEL-Q); treatment expectations (SETS)	IG had greater BMI reduction than CG (−1.9 vs −0.9 kg/m², p = .02); no group differences in caloric intake (p = .68), expenditure (p = .97), or psychosocial scores except positive expectations (CG ↓ vs IG, p = .04); no difference in intervention satisfaction (p = .14)	6 (12%)
Hildebrandt et al., 2020 [122]	Objective binge eating days (survey + interview); compensatory behaviours (survey + interview)	CBT-GSH+NM showed significantly greater reduction in objective binge days at T52 compared with TAU (b = –0.66, 95% CI = –1.06, –0.25; remission 56.7% vs 30%, NNT = 3.74); compensatory behaviors also reduced (remission 76.3% vs 56.8%, NNT = 5.11)	Depression (PHQ-8); clinical impairment (CIAQ); ED symptoms (EDE-Q); QoL (QOLS)	CBT-GSH+NM showed greater improvements in CIAQ (d = -2.75, 95% CI = -4.42, -1.85) and PHQ-8 (d = -2.23, 95% CI = -6.70, -0.53); EDE-Q also improved (d = -1.44, 95% CI = -3.74, -0.50); QoL improved at week 12 (d = 0.82, 95% CI = 0.48, 2.71) but was not maintained at 52 weeks	38.2%
Järvelä-Reijonen et al., 2020 [123]	Inflammatory and stress biomarkers	Baseline comparisons: no significant between-group differences (p > .186); hsCRP: significant decrease in face-to-face group from T0 to T36 (p = .045); greater reduction vs. mobile at T36 (p = .035); decreases T0–T36 (p = .048) and T10–T36 (p = .014) remained significant;IL-1Ra: significant decrease over time in all groups (p < .001); cortisol/DHEAS: non-significant trend toward increase (p = .05…	Psychological flexibility (AAQ-II, AAQW)	General PF ↑54%, ↓31%, stable 15%; weight-related PF ↑66%, ↓33%, stable 1% (ACT groups); post-intervention PF not predictive; general PF predicted DHEAS (p = .041; lower PF = higher DHEAS); age (p < .001) and male sex (p = .002) also predictors	face-to-face ACT: 13 (20.0%); mobile ACT 16 (21.9%); CG: 6 (9.1%)
Laing et al., 2014 [124]	Weight loss	Minimal weight change in both groups, with no significant between-group differences; T3 −0.27 kg (p = .60) and T6 −0.30 kg (p = .63): IG slightly better than CG (n.s.)	Systolic blood pressure, diet and activity behavior, self-efficacy, app usage frequency (survey)	Systolic BP change minimal (T6 +0.04 kg, p = .96); IG used “personal calorie goal” more than CG (T3/T6 p < .001); IG ↓ self-efficacy at T3 (p < .001), n.s. at T6; no other significant differences in diet, exercise, or weight-loss self-efficacy; baseline characteristics not associated with app use or weight change	IG: 32%; CG: 19%
Lee et al., 2021 [125]	Well-being actions (ICOPPE-AS)	T60: improvements in community well-being actions (p = .023) and occupational well-being actions (p = .036); no significant effect on physical, interpersonal, or economic domains	Well-being actions self-efficacy (WBASE scale)	T30: improvements in community self-efficacy (p = .016) and psychological self-efficacy (p = .016)	13.2%
Levin et al., 2021 [126]	Healthy eating (HEI from ASA-24)	IG improved in HEI (p <. 05), not maintained at T16	Eating behaviours (TFEQ, WCSS); PA (WCSS, IPAQ); mental health (GHQ); weight self-stigma (WSSQ); psychological inflexibility (AAQ-W); usability and user acceptability (SUS)	IG improvements in TFEQ (p < .05), WSSQ (p < .05), GHQ (p < .05); no significant change in IPAQ; better mental health was related to completing more sessions (p = .03); participants reported adequate usability on the SUS; ACT improved more on health-related outcomes at post-treatment	5 (6.3%)
McConnon et al., 2007 [127]	Weight loss; BMI	IG vs UC: no significant difference in BMI at T12 (difference = 0.3 kg/m2; p = .40). IG 0.6 kg heavier than TAU (p = .56) at T12	Change in lifestyle behaviours (BPAQ); HRQoL (EQ-5D)	Reduction in self-rated PA (p < .005), but no significant difference between groups (p = .60); increase in HRQoL (p = .03), but no significant difference between groups (p = .80); no significant changes in dietary habits or confidence scores over 12 months	0.41
Micco et al., 2007 [128]	Weight loss	No significant group x time differences in weight change at T6 (p = .15) or T12 (p = .17); completers lost on average 8.5% of baseline weight at T6 and 7.5% at T12 (p < .01), time effect only; no significant difference between groups (T6: p = .08; T12: p = .10)	Calorie intake (FFQ); PA (PPAQ); social support (PSSS, WAI); website usage; adherence (attendance at group meetings)	Calorie intake decreased by 420kcal/day in both groups (p < .001); PA increased by 810kcal/week in both groups (p < .001); social support was grater in internet-only group at T6 (p =.05) and T12 (p < .001); no difference in perceived therapist support (p = .56); website usage: no significant difference in logins between groups at T6 (p = .60) and T12 (p = .69); adherence: attendance at group meet…	0.21
Monroe et al., 2019 [129]	Weight loss	Both groups achieved clinically significant weight loss at T1 (~ −5%), with no between-group differences; at T16 and at 1-year follow-up, the proportions of participants achieving ≥5% or ≥10% weight loss were similar, with no significant differences	Adherence (attendance); program satisfaction (online questions); social support for diet and exercise (SSD, SSE)	Adherence high in both groups; SBT vs ENHANCED n.s. for logins, self-weighing, attendance; SSD/SSE ↑ at T1, ↓ at T2, no group differences; satisfaction high in both groups	15.2%
Morgan et al., 2013 [130]	Weight loss	T0-T6: both IGs lost significant weight at T6 (p < .001), online group: -4.7%, resources group: -3.7%; T0-T3: resources group vs WL: -3.2kg (p < .001); online group vs WL: -4.2kg (p < .001); no significant difference between IGs (p < .05)	HRQoL (SF-12); sleepiness (ESS); BMI; waist circumference; body composition; blood pressure and resting heart rate; PA, sedentary behaviors (SQ); dietary intake (AES); portion size (DQS); alcohol consumption (AUDIT)	T6: online group showed greater improvements in HRQoL, waist circumference vs resources group; both IGs improved waist circumference, BMI, body composition compared to control (p < .001); no significant difference between online and resources; improvements in portion control, alcohol intake, and dietary behavior	T3: 18%; T6: 19%
Mueller et al., 2022 [131]	Weight loss	No significant between-group difference (IG: -2.08kg; CG: -1.36kg; p = .27)	ED symptoms (TFEQ-R21); experiential avoidance/psychological flexibility (AAQW-R); PA (IPAQ); depression symptoms severity (PHQ-8); Anxiety (GAD-7); perceived stress (PSS-4); well-being/capability (ICECAP-A)	For all outcomes except perceived stress, adjusted differences between study groups favoured the SWiM-C group, with SWiM-C participants reporting lower weight, depression, anxiety, experiential avoidance, uncontrolled eating, and emotional eating and higher cognitive restraint, PA, and wellbeing than participants in the standard advice group; SWiM-C participants also reported higher wellbeing/cap…	0.31
Naparstek et al., 2017 [132]	Depression (CES-D)	Differences between groups: IBWL showed greater improvements in overall depressive symptoms than CG (p = .02); IBWL decreased significantly from T0 to T3 (10.8 ± 7.4 → 7.8 ± 6.7; p = .0002), CG experienced no change (10.3 ± 7.2 → 10.9 ± 9.2; p = .64); IBWL improved more in depressed affect and somatic symptoms subscales than CG (p < .05); subgroup at elevated depression risk: IBWL greater improve…	Weight loss	IBWL lost more weight than CG (4.1 ± 4.4% vs 1.6 ± 4.4%; p = .005)	IBWL: 7 (8.4%); CG: 7-10% (estimated)
Ozturk & Duruturk, 2022 [133]	Health-related physical fitness levels (SFTP); HRQoL (SF-36)	Telerehabilitation group showed significant improvements in physical fitness levels and HRQoL from pre- to post-training (all p < .05); post-training scores in physical functioning, role limitations due to physical health, energy, mental health, pain, and overall health perception were significantly higher than pre-training; control group showed either no improvement or declines in these paramete…	NR	NR	0
Pearson et al., 2012 [134]	HRQoL (SF-36); Self-esteem (RSES)	SF-36: significant within-group change over time for GPH (p < .001), GMH (p < .001), and overall HRQoL (p < .001), specifically between T0-T1 e T1-T2; no between-group effects; RSES: significant within-group change over time (p < .001), specifically between T1-T2; no between-group effects	weight loss	Significant within-group change over time (p = .01), specifically between T0-T1 (p < .01) and T1-T2 (p = .01); negative correlation between changes in weight and GPH (p < .05); no additional significant correlations were found	42.3%
Radin et al., 2023 [135]	Perceived stress (PSS); tolerance for food cravings (FAAQ)	PSS: Significant treatment effect (p = .001). MED and MED+HE were more effective than HE and WL, with no differences within pairs (p = .30; p = .80); greater decreases were observed in IG vs. CG (p < .001); adherence predicted greater reductions at T8 (p = .03); FAAQ: no significant treatment effect (p = .63) and no between-group differences (p = .27)	Binge presence (QEWP-5); adherence (attendance); BMI; sagittal diameter	BMI: no statistically significant between-group differences (p = .29); sagittal diameter: MED+HE -1% vs HE and WL +1% (p = .03), especially in binge eating subgroup	0.1
Reeves et al., 2017 [136]	Weight loss	IG lost −4.7 kg; CG −1.1 kg; difference −3.7 kg (p = .011)	HRQoL (SF-36); body image (BIRS); fatigue (FACIT-Fatigue); body composition	Physical QoL: no between-group difference (p = .82); mental QoL: no significant change (p = .87); body image: improved, no between-group differences (p =.63); fatigue: improved in IG (p = .53). waist circumference -4cm (p = .004); fat mass -2.1kg (p = .039) in IG vs CG	17.8%
Riva et al., 2001 [137]	Weight loss; overeating behaviour (DIET); Anxiety (STAI); Assertiveness (AI); Self-efficacy for weight control (WELSQ); readiness to change (URICA); body image satisfaction (BSS); body image avoidance (BIAQ); body perception accuracy (FRS, CDRS)	Weight loss: IG mean weight reduction = 11.33 kg; CG mean weight reduction = 7.58 kg; between-group difference not reported as statistically significant, though IG showed a greater reduction; overeating behaviour: IG: n.s. reduction in DIET Overeating score (p = 0.065); CG: significant within-group change only in DIET Exercise score (p = 0.03); significant between-group difference: DIET Positive …	NR	NR	NR
Sniehotta et al., 2019 [138]	Weight loss	No significant differences between groups at 12 months (IG mean change = −1.8 kg; CG mean change = −1.8 kg; p = .94)	HRQoL (EQ-5D); weight satisfaction (WOSS); automaticity of healthy eating, PA, and self-weighing (SBAI); use of strategies for weight loss maintenance (RFQ); social support (ENRICHD-SSI)	IG showed more physically active at T12 than CG; IG: higher self-weighing frequency (4.4 vs 1.8 days/week), greater satisfaction with weight outcomes, greater habit strength for self-weighing, higher self-efficacy, perceived behavioural control, action and coping planning, and automaticity for healthy eating; higher action and coping planning for PA; and greater confidence for weight loss and WLM…	8.3%
Sockalingam et al., 2022 [139]	Anxiety (GAD-7); Depression (PHQ-9); ED symptoms (EES, BES)	All outcomes showed significant group x time effect; IG: significant decreases in GAD-7 (p = 0.001), PHQ-9 (p < 0.001), EES-Total (p = 0.001), EES-Anger (p = 0.003), EES-Anxiety (p < 0.001), EES-Depression (p < 0.001), and BES (p = 0.002) at T10 and T24 vs baseline; CG: increase in mean scores at T10 and T24 vs baseline	NR	NR	T10: 6%; T24: 17%
Sockalingam et al., 2023 [140]	Weight loss	No significant group-by-time interaction (p = .15); IG: mean (SE) weight loss of 1.44% (0.44%) at T15 and 1.08% (0.44%) at T18; CG: mean (SE) weight loss of 1.11% (0.41%) at T15 and 0.86% (0.42%) at T18	ED symptoms (BES, EES); Anxiety (GAD-7); Depression (PHQ-9)	Significant group x time interactions IG: significant reductions in BES (p < .001), EES total (p < .001), PHQ-9 (p < .001) and GAD-7 (p < .001) from T0 to T15 and T18; CG: scores remained the same or worsened over the same period	53 (18.3%)
Wagner et al., 2016 [141]	Number of binges over the last 28 days (EDE-Q)	IG showed a greater reduction in the number of OBEs as indicated by a significant group × time interaction (p = <.001); between-group effect size was large (IG: p <.001, CG: p = .007); the number of OBEs decreased significantly between T0 and post-treatment assessment in IG and WL (within-group analyses, IG follow-up: p < .001)	ED symptoms (EDE-Q); Depression (BDI); Anxiety (SCL-90-R); weight loss; BMI	EDE-Q: significant group × time interaction effects; significant reduction from T0 to T1 for restraint, weight concern, and shape concerns in the IG, while no significant changes were found in the WL; levels of eating concern and the EDE-Q global score significantly improved in both groups; BDI: greater decrease in IG; weight: small reduction in IG and no changes in WL; no group × time interactio…	T12: 47.8%
Wild et al., 2015 [142]	Weight loss; HRQoL (SF-36); Self-efficacy (GSE)	In both groups, patients significantly and markedly reduced their weight (-45.9kg); no significant between-group difference in weight loss, HRQoL, or self-efficacy at T4; in the subgroup of patients with PSQ-9 score ≥ 10, there were no significant differences in weight loss or self-efficacy between IG and CG; patients with CSD in IG showed better physical functioning (p = .005), emotional role fu…	Depression (PHQ-9); ED symptoms (EDE)	In the subgroup of patients with PSQ-9 score ≥ 10, there were significant differences in eating disorder psychopathology between IG and CG; however, patients with CSD at T0 in IG had significantly lower depression scores at T4 compared with those with CSD in the CG (p = .02); no significant differences in depression and eating pathology between groups at T4	T4: 7 (6%)
Womble et al., 2004 [143]	Weight loss	IG lost significantly less weight than CG at T16 (0.7kg vs 3.0kg, p = 0.01) and at T52 (0.8kg vs 3.3kg, p = .04) compared to CG; significant treatment-by-time interaction for percentage reduction in initial weight: p = .02; differences did not reach significance in BCF and completers analyses (p = 0.07-0.14)	Depression (BDI-II); HRQoL (SF-36); ED symptoms (EI); blood pressure; lipids; glucose	Eating behaviour: no significant between-group differences; within-group analyses revealed significant changes over time: cognitive restraint increased significantly (p < .001) from T0 to T16 and T52; dietary disinhibition and hunger decreased significantly (p < .001); Depression: at T52 fewer symptoms of depression (p = .004); cardiovascular/metabolic outcomes: no between-group differences; with…	0.34
Young et al., 2021 [144]	Weight loss; Depression (PHQ-9)	Depressive symptoms: significant improvement in IG at T3 (-2.4, p < .01), maintained at T6 (p < .01); proportion achieving ≥ 50% reduction: IG 52% vs CG 21% at T3 (p < .001); IG 63% vs CG 25% at T6 (p < .001); effect moderated by BMI status and mental health treatment at T0 (p = .02); no moderation by SES or baseline depression severity (p > .10); weight loss: significant loss in IG at T3 (-3.1kg…	Depression (BDI, MDRS-22); Anxiety (GAD-7); waist circumference; BMI; body fat %; blood pressure, resting heart rate and arterial stiffness; blood lipids	T3: improvements in depressive symptoms, BMI, waist circumference and body fat %; small effect on anxiety; T6: reduction of BDI intervention effect; intervention effects were observed for HDL-C and total cholesterol/HDL-C ratio at T3, not evident at follow-up	T3: 20%; T6: 22%
Yu et al., 2021 [145]	ED symptoms (EDE-Q, EAT-26, TFEQ, YFAS)	T0-T12: no significant within-group differences in binge eating episode (IG: p = .29; CG: p = .34), body weight (IG: p = .69; CG: p = .86), BMI (IG: p = .69; CG: p = .94); no group differences in changes of weight (p = .78), BMI (p = .78), binge eating episodes (p = .65); significant improvements in VC group for EDE shape (p = .03) and EDE global score (p =.03); F2F group: significant improvement…	Psychological symptoms (SCL-90R); Depression (BDI-II); Obesity-specific QoL (IWQOL-Lite)	No between-group differences in depression (p = .54), psychological symptoms (p > .05), Obesity-specific QoL (p =.35)	F2F: 11.1%; VC: 55.6%
Zamorano et al., 2021 [146]	Weight loss	No significant between-group difference T0-T6 (p = .08) and T0-T12 (p = .43)	HRQoL (SF-12); Depression (PHQ-9); body image (MBSRQ-AS, CRBIS); PA (IPAQ); weight loss	At T0 and T6: no significant differences between groups in cancer related body image scores (p = .36), PHQ-9 (p = .19), MDSRQ-AS (p > .24), HRQoL (SF-12 PH: p = .11; SF-12 MH: p = .35); between T0 and T6 IG had a greater increase in moderate activity (p = .02)	19 (23.8%)
Zoellner et al., 2018 [147]	SSB intake (BEVQ-15)	T0-T6: SIPsmartER group -206kcal/day vs control (p < .001); T0-T18: SIPsmartER group -256kcal/day (p < .001); MoveMore group -96kcal/day (p < .001); significant between-group difference (-160kcal/day, p < .01); T6-T18: stable SSB intake in SIPsmartER; IVR-behavior: greater reductions vs IVR control group (-98 kcal/days, p < .05); no differences between the human-delivered behavior condition and t…	HRQoL (CDC HRQoL-14); BMI; weight loss	Weight and BMI: no significant maintenance-phase changes or between-group differences; HRQoL: no significant change during 6–18 months; slight improvements from baseline maintained at 18 months	IVR control: 35%; human-delivered calls: 19%; IVR behaviour support: 11%
Legend: Drew et al., 2022a: 10.1093/abm/kaab109; Drew et al., 2022b: 10.1016/j.jad.2021.12.001 AAQ-II = Acceptance and Action Questionnaire; AAQW = Acceptance and Action Questionnaire for Weight; AAQW-R = Acceptance and Action Questionnaire Weight Related-Revised; ACT = Acceptance and Commitment Therapy; AI = Assertion Inventory; AM = Autonomous Motivation subscale; ASA-24 = Automated Self-Admini…
